# Supplementary material for: A New Approach for Interferent-Free Amperometric Biosensor Production Based on All-Electrochemically Assisted Procedures
Source: Biosensors (Basel). 2025 Jul 22;15(8):470. doi: 10.3390/bios15080470 (PMC12384068; doi:10.3390/bios15080470)
Supplement: Supplementary file 1 [file biosensors-15-00470-s001.zip]

Archive with 1 entries (1 files):
- biosensors-3737597-supplementary.pdf
